# Supplementary material for: Role of a Putative Alkylhydroperoxidase Rv2159c in the Oxidative Stress Response and Virulence of Mycobacterium tuberculosis
Source: Pathogens. 2022 Jun 14;11(6):684. doi: 10.3390/pathogens11060684 (PMC9227533; doi:10.3390/pathogens11060684)
Supplement: Supplementary file 1 [file pathogens-11-00684-s001.zip]

Archive with 1 entries (1 files):
- pathogens-1731554-supplementary.pdf
